# Supplementary material for: The Mitochondrial Genome of Linichthys laticeps (Cypriniformes: Cyprinidae): Characterization and Phylogeny
Source: Genes (Basel). 2023 Oct 14;14(10):1938. doi: 10.3390/genes14101938 (PMC10606506; doi:10.3390/genes14101938)
Supplement: Supplementary file 1 [file genes-14-01938-s001.zip]

Archive with 2 entries (2 files):
- Table S1.xlsx
- Figure S1.tif
