# Supplementary material for: The Mitochondrial Genome of Linichthys laticeps (Cypriniformes: Cyprinidae): Characterization and Phylogeny
Source: Genes (Basel). 2023 Oct 14;14(10):1938. doi: 10.3390/genes14101938 (PMC10606506; doi:10.3390/genes14101938)
Supplement: Supplementary file 1 [file genes-14-01938-s001.zip › Table S1.xlsx]

## Sheet: Table S1
ID	Organism	Order	Subfamily	Length (bp)	A (%)	T (%)	G (%)	C (%)	A+T (%)	G+C (%)	A + T skew	G + C skew
MF958973.1	Ageneiogarra imberba	Cypriniformes	Labeoninae	16599	31.5	25.8	16.1	26.7	57.3	42.8	0.099	-0.248
NC_022948.1	Bangana nukta	Cypriniformes	Labeoninae	16606	32.5	24.5	15.3	27.7	57	43	0.142	-0.288
NC_033964.1	Cirrhinus cirrhosus	Cypriniformes	Labeoninae	16588	32	24.5	15.5	28	56.5	43.5	0.134	-0.287
NC_031608.1	Cirrhinus microlepis	Cypriniformes	Labeoninae	16578	32.8	24.6	15.1	27.4	57.4	42.5	0.144	-0.289
NC_022182.1	Cirrhinus molitorella	Cypriniformes	Labeoninae	16602	32.3	25	15.3	27.4	57.3	42.7	0.128	-0.285
NC_017611.1	Cirrhinus mrigala	Cypriniformes	Labeoninae	16600	31.7	24.6	15.8	27.8	56.3	43.6	0.126	-0.275
NC_029445.1	Cirrhinus reba	Cypriniformes	Labeoninae	16597	32.9	26	15.2	25.9	58.9	41.1	0.117	-0.262
MK387703.1	Cophecheilus bamen	Cypriniformes	Labeoninae	16588	32.3	25.9	15.4	26.5	58.2	41.9	0.11	-0.266
NC_029447.1	Crossocheilus atrilimes	Cypriniformes	Labeoninae	16586	32.6	26.2	15.3	25.9	58.8	41.2	0.108	-0.258
NC_029443.1	Crossocheilus langei	Cypriniformes	Labeoninae	16569	32.5	25.1	15.3	27	57.6	42.3	0.129	-0.276
NC_065339.1	Crossocheilus oblongus	Cypriniformes	Labeoninae	16586	32.6	26.2	15.3	25.9	58.8	41.2	0.108	-0.258
NC_031624.1	Crossocheilus reticulatus	Cypriniformes	Labeoninae	16588	32.9	25.8	15.1	26.2	58.7	41.3	0.121	-0.269
NC_031827.1	Crossocheilus siamensis	Cypriniformes	Labeoninae	16611	30.4	27	17.1	25.5	57.4	42.6	0.059	-0.199
NC_001606.1	Cyprinus carpio	Cypriniformes	Cyprininae	16575	31.9	24.9	15.8	27.5	56.8	43.3	0.123	-0.269
NC_002333.2	Danio rerio	Cypriniformes	Danioninae	16596	31.9	28.1	16	23.9	60	39.9	0.063	-0.198
NC_026221.1	Decorus decorus	Cypriniformes	Labeoninae	16607	32.4	25.7	15.2	26.7	58.1	41.9	0.116	-0.274
NC_028169.1	Decorus rendahli	Cypriniformes	Labeoninae	16586	32.3	25.8	15.3	26.6	58.1	41.9	0.113	-0.27
NC_027069.1	Decorus tungting	Cypriniformes	Labeoninae	16543	31.4	26.1	15.7	26.8	57.5	42.5	0.091	-0.261
NC_045066.1	Discocheilus wui	Cypriniformes	Labeoninae	16589	32.2	26.6	15.3	26	58.8	41.3	0.095	-0.259
NC_045918.1	Discogobio laticeps	Cypriniformes	Labeoninae	16596	32.3	26.3	15.2	26.1	58.6	41.3	0.102	-0.265
NC_036301.1	Discogobio longibarbatus	Cypriniformes	Labeoninae	16594	31.8	26.1	15.7	26.4	57.9	42.1	0.098	-0.254
NC_054299.1	Discogobio macrophysallidos	Cypriniformes	Labeoninae	16593	32	26	15.5	26.5	58	42	0.103	-0.263
NC_024578.1	Discogobio tetrabarbatus	Cypriniformes	Labeoninae	16596	32.2	26	15.4	26.4	58.2	41.8	0.105	-0.264
NC_025319.1	Discogobio yunnanensis	Cypriniformes	Labeoninae	16602	32.3	26.3	15.2	26.2	58.6	41.4	0.103	-0.267
NC_045067.1	Discocheilus wuluoheensis	Cypriniformes	Labeoninae	16587	32.1	26.6	15.4	25.9	58.7	41.3	0.094	-0.256
NC_031534.1	Epalzeorhynchos bicolor	Cypriniformes	Labeoninae	16465	31.7	26.1	15.8	26.3	57.8	42.1	0.097	-0.25
NC_033962.1	Epalzeorhynchos frenatum	Cypriniformes	Labeoninae	16457	32.5	26.8	15	25.6	59.3	40.6	0.096	-0.261
NC_031535.1	Garra congoensis	Cypriniformes	Labeoninae	16761	32.6	27.1	15.2	25.1	59.7	40.3	0.092	-0.247
NC_067877.1	Garra dengba	Cypriniformes	Labeoninae	16876	31.8	25.8	15.9	26.4	57.6	42.3	0.104	-0.25
NC_022953.1	Garra flavatra	Cypriniformes	Labeoninae	16743	33.3	27.5	14.5	24.7	60.8	39.2	0.095	-0.26
NC_028426.1	Garra kempi	Cypriniformes	Labeoninae	17104	32.9	26	14.9	26.2	58.9	41.1	0.116	-0.273
OK375462.1	Garra motuoensis	Cypriniformes	Labeoninae	16806	32.5	26.4	15.3	25.9	58.9	41.2	0.104	-0.258
NC_021935.1	Garra orientalis	Cypriniformes	Labeoninae	17288	32.5	25.8	15.3	26.4	58.3	41.7	0.116	-0.266
NC_031628.1	Garra poecilura	Cypriniformes	Labeoninae	16978	32.7	27.2	15	25.1	59.9	40.1	0.091	-0.25
NC_028403.1	Garra qiaojiensis	Cypriniformes	Labeoninae	17096	33	26.3	14.8	25.9	59.3	40.7	0.114	-0.273
NC_022941.1	Garra rufa	Cypriniformes	Labeoninae	16763	31.8	26.8	16	25.4	58.6	41.4	0.085	-0.227
NC_033389.1	Garra salweenica	Cypriniformes	Labeoninae	16960	32.5	25.5	15.2	26.7	58	41.9	0.12	-0.274
NC_022944.1	Garra spilota	Cypriniformes	Labeoninae	16822	32.7	25.7	15.3	26.4	58.4	41.7	0.12	-0.267
NC_045032.1	Garra tibetana	Cypriniformes	Labeoninae	16861	32.3	26.1	15.4	26.2	58.4	41.6	0.106	-0.261
NC_067878.1	Garra yajiangensis	Cypriniformes	Labeoninae	16835	32.7	26	15.1	26.3	58.7	41.4	0.114	-0.271
NC_022950.1	Henicorhynchus caudimaculatus	Cypriniformes	Labeoninae	16825	32.9	27	15	25.1	59.9	40.1	0.098	-0.252
AP012145.1	Henicorhynchus entmema	Cypriniformes	Labeoninae	16041	32.2	27.9	15.4	24.5	60.1	39.9	0.072	-0.229
NC_031623.1	Henicorhynchus siamensis	Cypriniformes	Labeoninae	17010	32.7	28.1	14.7	24.5	60.8	39.2	0.074	-0.25
NC_071769.1	Hongshuia microstomata	Cypriniformes	Labeoninae	16673	32	26	15.5	26.4	58	41.9	0.103	-0.259
NC_031607.1	Incisilabeo behri	Cypriniformes	Labeoninae	16604	32.5	24.6	15.3	27.6	57.1	42.9	0.138	-0.287
NC_029444.1	Labeo altivelis	Cypriniformes	Labeoninae	16603	32.6	24.5	15.1	27.7	57.1	42.8	0.14	-0.294
NC_022945.1	Labeo angra	Cypriniformes	Labeoninae	16606	32.1	24.7	15.5	27.7	56.8	43.2	0.13	-0.283
NC_015193.1	Labeo bata	Cypriniformes	Labeoninae	16605	32.7	24.9	15.2	27.2	57.6	42.4	0.135	-0.283
NC_008656.1	Labeo batesii	Cypriniformes	Labeoninae	16603	31.9	24.6	15.7	27.8	56.5	43.5	0.13	-0.277
NC_029450.1	Labeo boggut	Cypriniformes	Labeoninae	16603	32.4	25.1	15.5	27	57.5	42.5	0.128	-0.272
AP012143.1	Labeo calbasu	Cypriniformes	Labeoninae	16607	32.7	24.6	15.3	27.5	57.3	42.8	0.141	-0.284
NC_016892.1	Labeo catla	Cypriniformes	Labeoninae	16590	32.3	24.4	15.5	27.7	56.7	43.2	0.14	-0.283
NC_022942.1	Labeo chrysophekadion	Cypriniformes	Labeoninae	16602	32.5	24.6	15.5	27.5	57.1	43	0.138	-0.28
NC_033963.1	Labeo coubie	Cypriniformes	Labeoninae	16605	32.2	24.5	15.5	27.8	56.7	43.3	0.135	-0.283
NC_022949.1	Labeo cyclorhynchus	Cypriniformes	Labeoninae	16610	32.2	24.6	15.6	27.7	56.8	43.3	0.134	-0.281
NC_031536.1	Labeo cylindricus	Cypriniformes	Labeoninae	16602	32.5	24.8	15.3	27.4	57.3	42.7	0.133	-0.284
NC_031622.1	Labeo dussumieri	Cypriniformes	Labeoninae	16613	32.3	24.8	15.4	27.4	57.1	42.8	0.131	-0.28
AP011328.1	Labeo dyocheilus	Cypriniformes	Labeoninae	16602	32.6	24.7	15.3	27.4	57.3	42.7	0.137	-0.283
NC_026217.1	Labeo fimbriatus	Cypriniformes	Labeoninae	16614	32.4	24.6	15.5	27.5	57	43	0.135	-0.281
NC_027856.1	Labeo gonius	Cypriniformes	Labeoninae	16614	32.4	24.7	15.5	27.5	57.1	43	0.135	-0.28
NC_022956.1	Labeo lineatus	Cypriniformes	Labeoninae	16606	32.5	23.9	15.3	28.3	56.4	43.6	0.152	-0.299
NC_029449.1	Labeo nasus	Cypriniformes	Labeoninae	16601	32.5	25.1	15.2	27.2	57.6	42.4	0.128	-0.284
NC_029451.1	Labeo pangusia	Cypriniformes	Labeoninae	16601	32.5	24.6	15.4	27.5	57.1	42.9	0.138	-0.283
AP013339.1	Labeo parvus	Cypriniformes	Labeoninae	16253	32.4	25.5	15.4	26.7	57.9	42.1	0.119	-0.267
NC_022943.1	Labeo pierrei	Cypriniformes	Labeoninae	16766	32.5	24.7	15.3	27.5	57.2	42.8	0.137	-0.284
NC_017608.1	Labeo rohita	Cypriniformes	Labeoninae	16626	32.5	24.3	15.4	27.8	56.8	43.2	0.144	-0.288
NC_008657.1	Labeo senegalensis	Cypriniformes	Labeoninae	16604	32.5	24.5	15.2	27.8	57	43	0.141	-0.293
NC_022954.1	Labiobarbus leptocheilus	Cypriniformes	Labeoninae	16593	32.9	25	15.3	26.9	57.9	42.2	0.136	-0.274
NC_022955.1	Labiobarbus lineatus	Cypriniformes	Labeoninae	16598	33	24.9	15.4	26.7	57.9	42.1	0.14	-0.27
NC_022947.1	Labiobarbus ocellatus	Cypriniformes	Labeoninae	16596	32.7	25.2	15.3	26.8	57.9	42.1	0.131	-0.275
NC_031533.1	Labiobarbus siamensis	Cypriniformes	Labeoninae	16593	32.6	25	15.7	26.8	57.6	42.5	0.132	-0.262
OR343919	Linichthys laticeps	Cypriniformes	Labeoninae	16593	31.4	25.7	16	26.9	57.1	42.9	0.101	-0.255
AP013324.1	Lobocheilos bo	Cypriniformes	Labeoninae	16599	32.6	24.3	15.6	27.4	56.9	43	0.146	-0.274
NC_033961.1	Lobocheilos rhabdoura	Cypriniformes	Labeoninae	16592	32.8	24.7	15.2	27.3	57.5	42.5	0.142	-0.284
NC_031625.1	Osteochilus pentalineatus	Cypriniformes	Labeoninae	16563	31.4	25.4	16.2	27	56.8	43.2	0.105	-0.249
NC_021385.1	Osteochilus salsburyi	Cypriniformes	Labeoninae	16599	33	26.5	15	25.4	59.5	40.4	0.11	-0.256
NC_022951.1	Osteochilus schlegelii	Cypriniformes	Labeoninae	16575	32.7	26.1	15.2	25.9	58.8	41.1	0.112	-0.261
NC_029442.1	Osteochilus vittatus	Cypriniformes	Labeoninae	16537	32.2	25.7	15.8	26.4	57.9	42.2	0.113	-0.251
NC_063686.1	Paraqianlabeo lineatus	Cypriniformes	Labeoninae	16598	31.5	26.7	15.9	25.8	58.2	41.7	0.082	-0.237
NC_025947.1	Parasinilabeo assimilis	Cypriniformes	Labeoninae	16602	32.3	26.1	15.3	26.3	58.4	41.6	0.107	-0.266
NC_053692.1	Parasinilabeo longicorpus	Cypriniformes	Labeoninae	16596	32	25.7	15.6	26.7	57.7	42.3	0.11	-0.262
NC_050978.1	Prolixicheilus longisulcus	Cypriniformes	Labeoninae	16598	32.4	26.1	15.2	26.3	58.5	41.5	0.108	-0.267
NC_034789.1	Pseudocrossocheilus bamaensis	Cypriniformes	Labeoninae	16594	31.8	26.9	15.6	25.6	58.7	41.2	0.084	-0.242
NC_045943.1	Pseudocrossocheilus liuchengensis	Cypriniformes	Labeoninae	16600	32.1	25.8	15.5	26.7	57.9	42.2	0.109	-0.267
NC_056117.1	Pseudocrossocheilus tridentis	Cypriniformes	Labeoninae	16606	31.9	27.6	15.6	24.9	59.5	40.5	0.073	-0.228
NC_024588.1	Pseudogyrinocheilus prochilus	Cypriniformes	Labeoninae	16595	31.4	25.6	16.2	26.8	57	43	0.101	-0.247
NC_024294.1	Ptychidio jordani	Cypriniformes	Labeoninae	16602	31.9	25.7	15.5	26.9	57.6	42.4	0.109	-0.268
MF457481.1	Ptychidio macrops	Cypriniformes	Labeoninae	16604	31.4	25.6	15.9	27.1	57	43	0.102	-0.259
NC_072181.1	Rectoris luxiensis	Cypriniformes	Labeoninae	16592	31.1	27.1	16.3	25.6	58.2	41.9	0.069	-0.222
NC_033390.1	Rectoris posehensis	Cypriniformes	Labeoninae	16594	32.1	25.9	15.5	26.5	58	42	0.107	-0.263
NC_045916.1	Semilabeo notabilis	Cypriniformes	Labeoninae	16599	31.9	25.4	15.7	27	57.3	42.7	0.113	-0.265
NC_037408.1	Semilabeo obscurus	Cypriniformes	Labeoninae	16598	31.9	25.4	15.7	27	57.3	42.7	0.112	-0.265
NC_030247.1	Sinocrossocheilus labiatus	Cypriniformes	Labeoninae	16603	32.4	27.1	15.2	25.2	59.5	40.4	0.089	-0.246
NC_031629.1	Squalius lepidus	Cypriniformes	Leuciscinae	16594	28.2	26.3	18.5	27	54.5	45.5	0.034	-0.188
NC_029446.1	Tariqilabeo burmanicus	Cypriniformes	Labeoninae	16710	32.8	26.8	15.1	25.3	59.6	40.4	0.101	-0.252
AP012148.1	Tariqilabeo latius	Cypriniformes	Labeoninae	16876	32.9	26.4	14.9	25.8	59.3	40.7	0.111	-0.267
NC_029448.1	Tariqilabeo bicornis	Cypriniformes	Labeoninae	16710	32.8	26.8	15.1	25.3	59.6	40.4	0.1	-0.254
NC_022952.1	Thynnichthys polylepis	Cypriniformes	Labeoninae	16599	32.8	25.4	15.1	26.6	58.2	41.7	0.127	-0.276
NC_031609.1	Thynnichthys thynnoides	Cypriniformes	Labeoninae	16589	32.8	25.5	15.1	26.6	58.3	41.7	0.126	-0.275
